# Supplementary material for: Bacillus velezensis YXDHD1-7 Prevents Early Blight Disease by Promoting Growth and Enhancing Defense Enzyme Activities in Tomato Plants
Source: Microorganisms. 2024 Apr 30;12(5):921. doi: 10.3390/microorganisms12050921 (PMC11124510; doi:10.3390/microorganisms12050921)
Supplement: Supplementary file 1 [file microorganisms-12-00921-s001.zip]

Archive with 1 entries (1 files):
- microorganisms-2975334-supplementary.pdf
